# Supplementary material for: Molecular profiling of 888 pediatric tumors informs future precision trials and data-sharing initiatives in pediatric cancer
Source: Nat Commun. 2024 Jul 11;15:5837. doi: 10.1038/s41467-024-49944-0 (PMC11239876; doi:10.1038/s41467-024-49944-0)
Supplement: Supplementary file 5 — Supplementary Data 1 [file 41467_2024_49944_MOESM5_ESM.xlsx]

## Sheet: Supplementary Data 1
Supplementary Data 1. Gene Targets Included from Three Precision Oncology Trials
NCI-COG Pediatric MATCH	NCI-MATCH	TAPUR Study (version 3)
ALK	AKT1	ABL
ARAF	ALK	AKT1
ATM	BRAF	ALK
BRAF	BRCA1	ATM
BRCA1	BRCA2	BCR
BRCA2	CCND1	BRAF
CCND1	CCND2	BRCA1
CCND2	CCND3	BRCA2
CCND3	CDK4	CCND1
CDK4	CDK6	CDK4
CDK6	DDR2	CDK6
FGFR1	EGFR	CDKN2A
FGFR2	ERBB2	CSF1R
FGFR3	FGFR1	EGFR
FGFR4	FGFR2	EPCAM
GNA11	FGFR3	EPHA2
GNAQ	FGFR4	ERBB2
HRAS	GNA11	EXO1
IDH1	GNAQ	FGFR1
KRAS	HRAS	FGFR2
MAP2K1	KIT	FGFR3
NF1	KRAS	FLT-3
NRAS	MET	FYN
NTRK1	MTOR	KIT
NTRK2	NF1	KRAS
NTRK3	NF2	LCK
RAD51C	NRAS	LYN
RAD51D	PIK3CA	MET
RET	PIK3R1	MLH1
ROS1	PTCH1	MLH3
SMARCA4*	PTEN	MSH2
SMARCB1*	ROS1	MSH3
TSC1	SMO	MSH6
TSC2	TSC1	mTOR
*Assessed by immunihistochemistry (IHC) not sequencing	TSC2	NRAS
		NTRK1
		NTRK2
		NTRK3
		PCNA
		PDGFRA
		PDGFRB
		PMS1
		PMS2
		POLD1
		POLD2
		POLD3
		POLD4
		POLE
		POLQ
		PRKDC
		PTCH1
		RAD51C
		RAD51D
		RAF-1
		RET
		RFC1
		RFC2
		RFC3
		RFC4
		RFC5
		RON
		ROS1
		RPA1
		RPA2
		RPA3
		RPA4
		SRC
		SSBP1
		TSC1
		TSC2
		VEGFR1
		VEGFR2
		VEGFR3
		VHL
		YES1
