# Supplementary material for: Molecular profiling of 888 pediatric tumors informs future precision trials and data-sharing initiatives in pediatric cancer
Source: Nat Commun. 2024 Jul 11;15:5837. doi: 10.1038/s41467-024-49944-0 (PMC11239876; doi:10.1038/s41467-024-49944-0)
Supplement: Supplementary file 6 — Supplementary Data 2 [file 41467_2024_49944_MOESM6_ESM.xlsx]

## Sheet: Supplementary Data 2
Supplementary Data 2. Number of Patients with each ICD-O Code Categorized into Disease Group and Sub-Group
Group	Sub-Group	ICD-O Code	Diagnosis Description (ICD-O)	# of Patients
Solid Tumor	Neuroblastoma	9500/3	Neuroblastoma	78
Neuro Oncology	Low Grade Glioma	9400/3	Astrocytoma, Low Grade	72
Solid Tumor	Wilms	8960/3, 8960/1	Wilms Tumor	58
Neuro Oncology	Medulloblastoma	9470/3	Medulloblastoma	55
Neuro Oncology	Pilocytic Astrocytomas	9421/1	Pilocytic astrocytoma	47
Solid Tumor	Rhabdomyosarcoma	8900/3, 8910/3, 8912/3, 8920/3	Rhabdomyosarcoma	44
Solid Tumor	Osteosarcoma	9180/3, 9183/3	Osteosarcoma	42
Neuro Oncology	Ependymoma	9392/3, 9391/3, 9394/1	Ependymoma	39
Solid Tumor	Ewing	9364/3	Ewing sarcoma	28
Neuro Oncology	High Grade Glioma	9440/3	Glioblastoma	27
Neuro Oncology	High Grade Glioma	9401/3	Astrocytoma anaplastic	21
Solid Tumor	Sarcoma (other)	9540/3	Malignant peripheral nerve sheath tumor	15
Solid Tumor	Liver Tumors	8970/3	Hepatoblastoma	15
Solid Tumor	Sarcoma (other)	8801/3	Spindle cell sarcoma	15
Neuro Oncology	Glioneuronal Tumor	9505/1	Ganglioglioma	14
Solid Tumor	Neuroblastoma	9490/3	Ganglioneuroblastoma	11
Neuro Oncology	High Grade Glioma	9380/3	Glioma, malignant	11
Solid Tumor	Liver Tumors	8170/3	Hepatocellular carcinoma	11
Solid Tumor	Sarcoma (other)	9040/3	Synovial sarcoma	10
Solid Tumor	Carcinoma	8312/3	Renal cell carcinoma	10
Solid Tumor, Neuro Oncology	Other (CNS), Other (Non-CNS)	8000/1	Neoplasm, uncertain whether benign or malignant	9
Solid Tumor	Other (Non-CNS)	9510/3	Retinoblastoma	9
Neuro Oncology	Other (CNS)	9473/3	CNS embryonal tumor	9
Neuro Oncology	Other (CNS)	9351/1	Craniopharyngioma	9
Solid Tumor, Neuro Oncology	Non-CNS Germ Cell Tumor, CNS Germ Cell Tumor	9064/3	Germinoma	9
Solid Tumor, Neuro Oncology	Non-CNS Germ Cell Tumor, CNS Germ Cell Tumor	9080/1, 9080/3	Teratoma	9
Neuro Oncology	Other (CNS)	9508/3	Atypical teratoid/rhabdoid tumor	8
Solid Tumor, Neuro Oncology	Other (CNS), Other (Non-CNS)	8720/3	Malignant melanoma	8
Solid Tumor, Neuro Oncology	Non-CNS Germ Cell Tumor, CNS Germ Cell Tumor	9085/3	Mixed germ cell tumor	7
Solid Tumor, Neuro Oncology	Other (CNS), Other (Non-CNS)	8000/3	Neoplasm, malignant	7
Neuro Oncology	Meningioma	9539/1	Atypical meningioma	6
Solid Tumor	Other (Non-CNS)	9130/1	Kaposiform hemangioendothelioma	6
Solid Tumor	Non-CNS Germ Cell Tumor	9071/3	Yolk sac tumor	6
Solid Tumor	Other (Non-CNS)	8821/1	Desmoid tumor	6
Solid Tumor	Sarcoma (other)	8803/3	Small cell sarcoma	6
Solid Tumor	Other (Non-CNS)	8680/3	Paraganglioma	6
Solid Tumor	Liver Tumors	8171/3	Hepatocellular carcinoma fibrolamellar	6
Neuro Oncology	Low Grade Glioma	9450/3	Oligodendroglioma	5
Neuro Oncology	Other (CNS)	9362/3	Pineoblastoma	5
Solid Tumor	Other (Non-CNS)	8963/3	Rhabdoid tumor	5
Solid Tumor	Sarcoma (other)	8936/3	Gastrointestinal stromal sarcoma	5
Solid Tumor, Neuro Oncology	Sarcoma (other), Other (CNS)	8800/3	Sarcoma, NOS	5
Neuro Oncology	Pilocytic Astrocytomas	9425/3	Pilomyxoid astrocytoma	4
Neuro Oncology	Glioneuronal Tumor	9424/3	Pleomorphic xanthoastrocytoma	4
Neuro Oncology	High Grade Glioma	9385/3	Diffuse midline glioma, H3 K27M-mutant	4
Solid Tumor	Sarcoma (other)	9240/3	Mesenchymal chondrosarcoma	4
Solid Tumor	Other (Non-CNS)	8973/3	Pleuropulmonary blastoma	4
Solid Tumor	Sarcoma (other)	8852/3	Myxoid liposarcoma	4
Solid Tumor, Neuro Oncology	Other (CNS), Other (Non-CNS)	8825/1	Myofibroblastic tumor	4
Solid Tumor	Carcinoma	8452/3	Solid pseudopapillary neoplasm of pancreas	4
Solid Tumor	Non-CNS Germ Cell Tumor	8634/3, 8631/1	Sertoli-Leydig cell tumor	4
Neuro Oncology	Meningioma	9530/3	Meningioma, malignant	3
Neuro Oncology	Other (CNS)	9390/1	Atypical choroid plexus papilloma	3
Neuro Oncology	Other (CNS)	9161/1	Hemangioblastoma	3
Solid Tumor	Non-CNS Germ Cell Tumor	9061/3	Seminoma, NOS	3
Solid Tumor, Neuro Oncology	Sarcoma (other), Other (CNS)	8836/1	Angiomatoid fibrous histiocytoma	3
Solid Tumor	Non-CNS Germ Cell Tumor	8622/1	Granulosa cell tumor, juvenile	3
Solid Tumor	Carcinoma	8370/3	Adrenal cortical carcinoma	3
Solid Tumor	Carcinoma	8260/3	Papillary carcinoma of the thyroid	3
Solid Tumor	Other (Non-CNS)	8240/3	Carcinoid tumor	3
Solid Tumor	Carcinoma	8120/3	Transitional cell carcinoma	3
Solid Tumor	Neuroblastoma	9522/3	Olfactory neuroblastoma	2
Neuro Oncology	Low Grade Glioma	9431/1	Angiocentric glioma	2
Neuro Oncology	Other (CNS)	9390/3	Choroid plexus carcinoma	2
Solid Tumor	Other (Non-CNS)	9250/3	Giant cell tumor of bone, malignant	2
Solid Tumor	Other (Non-CNS)	9133/3	Epithelioid hemangioendothelioma	2
Solid Tumor	Sarcoma (other)	8890/3	Leiomyosarcoma	2
Solid Tumor	Sarcoma (other)	8832/3	Dermatofibrosarcoma protuberans, fibrosarcomatous	2
Solid Tumor	Sarcoma (other)	8814/3	Infantile fibrosarcoma	2
Solid Tumor	Sarcoma (other)	8806/3	Desmoplastic small round cell tumor	2
Solid Tumor	Sarcoma (other)	8804/3	Epithelioid sarcoma	2
Solid Tumor	Other (Non-CNS)	8700/3	Pheochromocytoma	2
Solid Tumor	Carcinoma	8010/3	Carcinoma NOS	2
Solid Tumor, Neuro Oncology	Non-CNS Germ Cell Tumor, CNS Germ Cell Tumor	9101/3, 9100/3	Choriocarcinoma	2
Solid Tumor	Carcinoma	8140/3, 8140/6	Adenocarcinoma (colon and unknown primary)	2
Solid Tumor	Sarcoma (other)	9581/3	Alveolar soft part sarcoma	1
Neuro Oncology	Glioneuronal Tumor	9505/3	Ganglioglioma, anaplastic	1
Neuro Oncology	Other (CNS)	9478/3	Embryonal tumor with multilayered rosettes	1
Solid Tumor	Sarcoma (other)	9220/3	Chondrosarcoma	1
Solid Tumor	Sarcoma (other)	9120/3	Angiosarcoma	1
Solid Tumor	Carcinoma	9070/3	Embryonal carcinoma, NOS	1
Solid Tumor	Sarcoma (other)	8991/3	Embryonal sarcoma	1
Solid Tumor	Sarcoma (other)	8964/3	Clear cell sarcoma of kidney	1
Solid Tumor	Sarcoma (other)	8933/3	Adenosarcoma	1
Solid Tumor	Other (Non-CNS)	8762/1	Proliferative dermal lesion in congenital nevus	1
Solid Tumor	Other (Non-CNS)	8711/3	Glomus tumor, malignant	1
Solid Tumor	Other (Non-CNS)	8580/3	Thymoma, malignant	1
Solid Tumor	Carcinoma	8550/3	Acinar cell carcinoma	1
Solid Tumor	Carcinoma	8430/3	Mucoepidermoid carcinoma	1
Solid Tumor	Carcinoma	8247/3	Merkel cell carcinoma	1
Solid Tumor	Carcinoma	8246/3	Neuroendocrine carcinoma	1
Solid Tumor	Carcinoma	8210/2	Adenocarcinoma in situ in adenomatous polyp	1
Solid Tumor	Other (Non-CNS)	8150/3	Pancreatic endocrine tumor, malignant	1
Solid Tumor	Carcinoma	8130/2	Papillary urothelial carcinoma, non-invasive	1
Solid Tumor	Carcinoma	8070/2	Squamous cell carcinoma in situ	1
