# Supplementary material for: Molecular profiling of 888 pediatric tumors informs future precision trials and data-sharing initiatives in pediatric cancer
Source: Nat Commun. 2024 Jul 11;15:5837. doi: 10.1038/s41467-024-49944-0 (PMC11239876; doi:10.1038/s41467-024-49944-0)
Supplement: Supplementary file 7 — Supplementary Data 3 [file 41467_2024_49944_MOESM7_ESM.xlsx]

## Sheet: Supplementary Data 3
Supplementary Data 3. Summary of Genes Covered by Three Versions of OncoPanel
Gene	OncoPanel v1 (6/26/2013 - 8/6/2014)		OncoPanel v2 (8/7/2014 - 11/4/2016)		OncoPanel v3 (11/4/2016 - present)
	Exon Sequencing (275 genes)	Rearrangement Detection (30 genes)	Exon Sequencing (300 genes)	Rearrangement Detection (35 genes)	Exon Sequencing (447 genes)	Rearrangement Detection (60 genes)
FGFR1	X	X	X	X	X	X
FGFR2	X		X	X	X	X
FGFR3	X	X	X	X	X	X
FGFR4	X		X		X
ABCB11					X
ABL1	X	X	X	X	X	X
ACVR1					X
AKT1	X		X		X
AKT2	X		X		X
AKT3	X	X	X	X	X
ALK	X	X	X	X	X	X
ALOX12B	X		X
APC	X		X		X
AR	X		X		X
ARAF	X		X		X
ARHGAP35					X
ARHGEF12					X
ARID1A	X		X		X
ARID1B	X		X		X
ARID2	X		X		X
ASXL1	X		X		X
ATM	X		X		X
ATR					X
ATRX	X		X		X
AURKA	X		X		X
AURKB	X		X		X
AXIN2					X
AXL	X		X		X
B2M	X		X		X
BABAM1					X
BAP1	X		X		X
BARD1					X
BCL11B					X
BCL2	X	X	X	X	X
BCL2L1	X		X		X
BCL2L12	X		X		X
BCL6	X	X	X	X	X	X
BCOR	X		X		X
BCORL1	X		X		X
BIRC3						X
BLM	X		X		X
BMPR1A	X		X		X
BRAF	X	X	X	X	X	X
BRCA1	X		X		X
BRCA2	X		X		X
BRCC3					X
BRD3					X
BRD4	X		X		X
BRE					X
BRIP1	X		X		X
BUB1B	X		X		X
C17ORF70					X
C19ORF40					X
C1ORF86					X
CADM2			X
CALR					X
CARD11	X		X		X
CASP8					X
CBFA2T3					X
CBFB					X	X
CBL	X		X		X
CBLB	X		X		X
CCND1	X		X		X
CCND2	X		X		X
CCND3	X		X		X
CCNE1	X		X		X
CD274	X		X		X
CD58	X		X
CD79B	X		X		X
CDC73	X		X		X
CDH1	X		X		X
CDH4					X
CDK1	X		X
CDK12					X
CDK2	X		X
CDK4	X		X		X
CDK5	X		X
CDK6	X		X		X
CDK8					X
CDK9	X		X
CDKN1A	X		X		X
CDKN1B	X		X		X
CDKN1C	X		X		X
CDKN2A	X		X		X
CDKN2B	X		X		X
CDKN2C	X		X		X
CEBPA	X		X		X
CHEK1					X
CHEK2	X		X		X
CIC					X	X
CIITA	X	X	X	X	X	X
COL7A1					X
CREBBP	X		X		X
CRKL	X		X		X
CRLF2	X		X		X
CRTC1	X		X		X	X
CRTC2	X		X
CRTC3						X
CSF1R			X
CSF3R			X		X
CTCF					X
CTLA4					X
CTNNA1					X
CTNNB1	X		X		X
CUX1	X		X		X
CXCR4					X
CYLD	X		X		X
DAXX					X
DCLRE1C					X
DDB1					X
DDB2	X		X		X
DDR2	X		X		X
DEPDC5			X
DICER1	X		X		X
DIS3	X		X		X
DIS3L2					X
DKC1					X
DMC1					X
DMD	X		X
DNMT3A	X		X		X
DOCK8					X
EED			X
EGFR	X	X	X	X	X	X
EGLN1					X
ELANE					X
EME1					X
ENG					X
EP300	X		X		X
EPCAM					X
EPHA3	X		X
EPHA5	X		X
EPHA7	X		X
ERBB2	X		X		X
ERBB3	X		X		X
ERBB4	X		X		X
ERCC1					X
ERCC2	X		X		X
ERCC3	X		X		X
ERCC4	X		X		X
ERCC5	X		X		X
ERCC6					X
ERG				X	X	X
ESR1	X		X		X	X
ETV1	X	X	X	X	X
ETV4	X		X		X	X
ETV5	X		X		X	X
ETV6	X		X		X	X
EWSR1	X	X	X	X	X	X
EXO1					X
EXT1	X		X		X
EXT2	X		X		X
EZH2	X		X		X
FAH					X
FAM175A					X
FAM46C	X		X		X
FAN1					X
FANCA	X		X		X
FANCB					X
FANCC	X		X		X
FANCD2	X		X		X
FANCE	X		X		X
FANCF	X		X		X
FANCG	X		X		X
FANCI					X
FANCL					X
FANCM					X
FAS	X		X		X
FAT1					X
FBXW7	X		X		X
FH	X		X		X
FIP1L1						X
FKBP9	X		X
FLCN	X		X		X
FLT1	X		X		X
FLT3	X		X		X
FLT4	X		X		X
FOXA1					X
FOXL2					X
FOXO1						X
FUS		X	X	X	X	X
GALNT12					X
GATA2					X
GATA3	X		X		X
GATA4	X		X		X
GATA6	X		X		X
GBA					X
GEN1					X
GLI1	X		X		X
GLI2	X		X		X
GLI3	X		X
GNA11	X		X		X
GNAQ	X		X		X
GNAS	X		X		X
GNB2L1			X
GPC3	X		X		X
GREM1					X
GSTM5	X		X
H19					X
H3F3A	X		X		X
H3F3B					X
HABP2					X
HELQ					X
HFE					X
HIST1H3B					X
HIST1H3C					X
HMBS					X
HNF1A	X		X		X
HOXB13					X
HRAS	X		X		X
ID3	X		X		X
ID4					X
IDH1	X		X		X
IDH2	X		X		X
IGF1R	X		X		X
IGF2					X
IGH		X		X
IGK		X
IGL		X		X
IKZF1	X		X		X
IKZF3	X		X
IL7R					X
INSIG1			X
ITK					X
JAK1					X
JAK2	X	X	X	X	X	X
JAK3	X		X		X
JAZF1					X
KAT6A					X
KAT6B					X
KCNIP1			X
KCNQ1					X
KDM5A					X
KDM5C			X		X
KDM6A	X		X		X
KDM6B	X		X
KDR	X		X		X
KEAP1			X		X
KIF1B					X
KIT	X		X		X
KLF2					X
KLF4					X
KLLN					X
KMT2A (MLL)	X	X	X	X	X	X
KMT2D (MLL2)	X		X		X
KRAS	X		X		X
LIG4					X
LINC00894			X
LMO1	X		X		X
LMO2	X		X		X
LMO3	X		X
MAF					X
MAFB					X
MAP2K1	X		X		X
MAP2K2					X
MAP2K4	X		X		X
MAP3K1	X		X		X
MAPK1	X		X		X
MAX					X
MBD4					X
MCL1	X		X		X
MCM8					X
MDM2	X		X		X
MDM4	X		X		X
MECOM	X		X		X
MED12					X
MEF2B	X		X		X
MEN1	X		X		X
MET	X		X		X	X
MGA					X
MITF	X		X		X
MLH1	X		X		X
MLH3					X
MPL	X		X		X
MRE11A					X
MSH2	X		X		X
MSH6	X		X		X
MTA1					X
MTAP					X
MTOR	X		X		X
MUS81					X
MUTYH	X		X		X
MYB	X		X		X	X
MYBL1	X		X		X	X
MYC	X	X	X	X	X
MYCL (MYCL1)	X		X		X
MYCN	X		X		X
MYD88	X		X		X
NAB2						X
NBN	X		X		X
NCOA2						X
NEGR1			X
NEIL1					X
NEIL2					X
NEIL3					X
NF1	X		X		X
NF2	X		X		X
NFE2L2	X		X		X
NFKBIA	X		X		X
NFKBIE					X
NFKBIZ	X		X		X
NKX2-1	X		X		X
NKX3-1					X
NOTCH1	X		X		X
NOTCH2	X		X		X
NOTCH3					X
NPM1	X	X	X	X	X	X
NPRL2			X
NPRL3			X
NR0B1					X
NR4A3						X
NRAS	X		X		X
NRG1					X	X
NSD1					X
NT5C2					X
NTHL1					X
NTRK1	X		X	X	X	X
NTRK2	X		X		X	X
NTRK3	X		X		X	X
NUP214						X
NUTM1						X
OGG1					X
PALB2	X		X		X
PARK2	X		X		X
PAX5	X	X	X	X	X
PAXIP1					X
PBRM1			X		X
PDCD1LG2	X		X		X
PDGFB						X
PDGFRA	X	X	X	X	X	X
PDGFRB	X	X	X	X	X	X
PHF1						X
PHF6	X		X		X
PHOX2B	X		X		X
PIK3C2B	X		X		X
PIK3CA	X		X		X
PIK3R1	X		X		X
PIM1	X		X		X
PML					X	X
PMS1	X		X		X
PMS2	X		X		X
PNKP					X
PNRC1	X		X
POLB					X
POLD1					X
POLE					X
POLH					X
POLQ					X
POT1					X
PPARG				X	X	X
PPM1D					X
PPP2R1A					X
PRAME	X		X
PRDM1	X		X		X
PRF1	X		X		X
PRKAR1A	X		X		X
PRKCI	X		X		X
PRKCZ	X		X
PRKDC	X		X		X
PRPF40B	X		X
PRPF8	X		X
PRSS1					X
PSMD13	X		X
PTCH1	X		X		X
PTEN	X		X		X
PTK2	X		X
PTK2B					X
PTPN11	X		X		X
PTPN14					X
PTPRD			X
PVRL4					X
QKI			X		X
RAC1					X
RAD21	X		X		X
RAD50					X
RAD51					X
RAD51C					X
RAD51D					X
RAD52					X
RAD54B					X
RAF1	X	X	X	X	X	X
RARA	X	X	X	X	X	X
RASA1					X
RB1	X		X		X
RBBP8					X
RBL2	X		X
RBM10					X
RECQL4			X		X
REL	X		X		X
RELA					X	X
RET	X	X	X	X	X	X
RFWD2	X		X
RHBDF2					X
RHEB			X		X
RHOA					X
RHOH					X
RHOT1					X
RHPN2	X		X
RICTOR					X
RIF1					X
RINT1					X
RIT1					X
RMRP					X
RNF43					X
RNF8					X
ROS1	X	X	X	X	X	X
RPA1					X
RPL26	X		X
RPTOR					X
RSPO2					X	X
RSPO3					X	X
RUNX1	X		X		X	X
RUNX1T1					X
SBDS	X		X		X
SDHA			X		X
SDHAF2	X		X		X
SDHB	X		X		X
SDHC	X		X		X
SDHD	X		X		X
SERPINA1					X
SETBP1	X		X		X
SETD2	X		X		X
SF1	X		X
SF3B1	X		X		X
SH2B3	X		X		X
SH2D1A					X
SLC25A13					X
SLC34A2					X	X
SLITRK6			X
SLX1A					X
SLX1B					X
SLX4					X
SMAD2	X		X		X
SMAD4	X		X		X
SMARCA4	X		X		X
SMARCB1	X		X		X
SMARCE1					X
SMC1A	X		X
SMC3	X		X		X
SMO	X		X		X
SOCS1	X		X		X
SOS1					X
SOX2	X		X		X
SOX9	X		X		X
SPOP					X
SQSTM1			X
SRC	X		X
SRSF2	X		X		X
SRY					X
SS18				X	X	X
STAG1	X		X
STAG2	X		X		X
STAT3	X		X		X
STAT6	X		X		X
STK11	X		X		X
SUFU	X		X		X
SUZ12	X		X		X	X
SYK	X		X
TAL1					X
TAL2					X
TAZ					X
TCEB1					X
TCF3	X		X		X
TCF7L1	X		X
TCF7L2	X		X		X
TDG					X
TERC			X		X
TERT	X		X		X
TET1					X
TET2	X		X		X
TFE3					X
TLR4			X
TLX3					X
TMEM127					X
TMPRSS2				X	X	X
TNFAIP3	X		X		X
TOPBP1					X
TP53	X		X		X	X
TP53BP1					X
TRA		x		x
TRAF3					X
TRAF7					X
TRB		x		x
TRG		x		x
TRIM37					X
TSC1	X		X		X
TSC2	X		X		X
TSHR					X
U2AF1	X		X		X
UBE2T					X
UIMC1					X
UROD					X
USP28					X
USP8					X
VEGFA					X
VHL	X		X		X
WAS					X
WHSC1					X
WHSC1L1					X
WRN	X		X		X
WT1	X		X		X
WWTR1						X
XPA	X		X		X
XPC	X		X		X
XPO1	X		X		X
XRCC1					X
XRCC2					X
XRCC3					X
XRCC4					X
XRCC5					X
XRCC6					X
YAP1					X	X
YWHAE						X
ZNF217	X		X		X
ZNF708	X		X
ZNRF3					X
ZRSR2	X		X		X
