# Supplementary material for: Molecular profiling of 888 pediatric tumors informs future precision trials and data-sharing initiatives in pediatric cancer
Source: Nat Commun. 2024 Jul 11;15:5837. doi: 10.1038/s41467-024-49944-0 (PMC11239876; doi:10.1038/s41467-024-49944-0)
Supplement: Supplementary file 8 — Source Data [file 41467_2024_49944_MOESM8_ESM.xlsx]

## Sheet: Figure 2
The source data for Figure 2 is supplied in Supplementary Table 4.

## Sheet: Figure 3
Source Data Figure 3. The distribution of pediatric extracranial solid tumor diagnoses represented in this study cohort compared to the NCCR Registries 2014-2018.
	Profile	NCCR
Carcinomas	0.0683594	0.268494
Non-CNS germ cell tumors	0.0644531	0.124603
Sarcomas (other)	0.158203	0.108235
Neuroblastoma	0.177734	0.107981
Other Non-CNS tumors	0.132812	0.107347
Wilms tumor	0.113281	0.0780358
Osteosarcoma	0.0820312	0.0688999
Rhabdomyosarcoma	0.0859375	0.0584951
Ewing	0.0546875	0.0408578
Liver tumors	0.0625	0.0370511

## Sheet: Figure 4
Source Data Figure 4. Patients with oncogenic tumor variants matching to a treatment arm of the Pediatric MATCH, NCI-MATCH, or TAPUR Trial showing gene altered and matching targeted therapy.
Gene	Targeted Therapy Type	Variant Type	Number of Patients
ALK	ALK inhibitor	Fusion	15
ALK	ALK inhibitor	MNV	16
ATM	PARP inhibitor	MNV	12
BRAF	BRAF inhibitor	MNV	53
BRAF	Combo BRAF+MEK inhibitors	MNV	106
BRAF	EGFR inhibitor	MNV	53
BRAF	ERK inhibitor	Fusion	38
BRAF	ERK inhibitor	MNV	53
BRAF	MEK inhibitor	Fusion	76
BRAF	MEK inhibitor	MNV	106
BRAF	Multikinase inhibitor	MNV	53
BRAF	PI3K inhibitor	Fusion	76
BRAF	PI3K inhibitor	MNV	106
BRCA1	PARP inhibitor	MNV	4
BRCA1	WEE1 inhibitor	MNV	4
BRCA2	PARP inhibitor	MNV	12
BRCA2	WEE1 inhibitor	MNV	13
CCND1	CDK4/6 inhibitor	HA	24
CCND2	CDK4/6 inhibitor	HA	20
CCND3	CDK4/6 inhibitor	HA	16
CDK4	CDK4/6 inhibitor	HA	36
CDK6	CDK4/6 inhibitor	HA	24
CDKN2A	CDK4/6 inhibitor	2DEL	70
EGFR	ALK inhibitor	MNV	9
EGFR	EGFR inhibitor	MNV	9
EGFR	EGFR/HER2 inhibitor	MNV	9
ERBB2	EGFR/HER2 inhibitor	MNV	6
FGFR1	FGFR inhibitor	Fusion	12
FGFR1	FGFR inhibitor	MNV	21
FGFR2	FGFR inhibitor	Fusion	3
FGFR2	FGFR inhibitor	MNV	3
FGFR2	Multikinase inhibitor	MNV	1
FGFR3	FGFR inhibitor	Fusion	9
FGFR3	FGFR inhibitor	MNV	3
FGFR3	Multikinase inhibitor	MNV	1
FGFR4	FGFR inhibitor	HA	1
FGFR4	FGFR inhibitor	MNV	12
FLT3	Multikinase inhibitor	MNV	6
FLT3	VEGF inhibitor	MNV	3
HRAS	ERK inhibitor	MNV	1
HRAS	FTase inhibitor	MNV	1
HRAS	MEK inhibitor	MNV	1
HRAS	PI3K inhibitor	MNV	2
KIT	Multikinase inhibitor	MNV	18
KIT	SRC/ABL inhibitor	MNV	6
KRAS	ERK inhibitor	MNV	6
KRAS	MEK inhibitor	MNV	6
KRAS	PI3K inhibitor	MNV	12
MAP2K1	ERK inhibitor	MNV	2
MAP2K1	MEK inhibitor	MNV	2
MAP2K1	PI3K/Akt/mTOR inhibitor	MNV	2
MAPK1	ERK inhibitor	MNV	1
MET	ALK inhibitor	Fusion	4
MET	ALK inhibitor	HA	2
MTOR	PI3K inhibitor	MNV	6
MTOR	PI3K/Akt/mTOR inhibitor	MNV	3
MTOR	mTOR inhibitor	MNV	3
NF1	ERK inhibitor	2DEL	4
NF1	ERK inhibitor	MNV	40
NF1	MEK inhibitor	2DEL	4
NF1	MEK inhibitor	MNV	40
NRAS	ERK inhibitor	MNV	14
NRAS	MEK inhibitor	MNV	28
NRAS	PI3K inhibitor	MNV	28
NTRK1	NTRK inhibitor	Fusion	9
NTRK3	NTRK inhibitor	Fusion	9
PDGFRA	Multikinase inhibitor	MNV	6
PIK3CA	PI3K inhibitor	MNV	78
PIK3CA	PI3K/Akt/mTOR inhibitor	MNV	26
PIK3R1	PI3K inhibitor	MNV	12
PIK3R1	PI3K/Akt/mTOR inhibitor	MNV	6
POLE	Immune checkpoint ihibitor	MNV	4
PTCH1	Hh pathway inhibitor	MNV	7
PTEN	PI3K inhibitor	MNV	16
PTEN	PI3K/Akt/mTOR inhibitor	MNV	8
RAF1	Multikinase inhibitor	MNV	1
RET	BTK inhibitor	Fusion	4
SMO	Hh pathway inhibitor	MNV	2
TSC1	PI3K/Akt/mTOR inhibitor	MNV	1
TSC1	mTOR inhibitor	MNV	1
TSC2	PI3K/Akt/mTOR inhibitor	MNV	3
TSC2	mTOR inhibitor	MNV	3
VHL	Multikinase inhibitor	MNV	4

## Sheet: Figure 5
Source Data Figure 5. Patients who received molecularly targeted therapy to identified aMOIs showing the proportion of patients who received matched therapy by inhibitor type
	Matched (# of pts)	Received Targeted therapy (# of pts)	% Pts Matched who Received	Received Treatment on a Clinical Trial (# pts)
MEK inhibitor	147	18	0.122449	2
BRAF inhibitor	53	11	0.207547	0
Combo BRAF+MEK inhibitors	53	4	0.0754717	0
ALK inhibitor	24	4	0.166667	0
EGFR inhibitor	57	3	0.0526316	1
NTRK inhibitor	6	2	0.333333	2
mTOR inhibitor	6	2	0.333333	0
PI3K inhibitor	141	1	0.0070922	0
PARP inhibitor	24	1	0.0416667	0
EGFR/HER2 inhibitor	13	1	0.0769231	0
Hh pathway inhibitor	9	1	0.111111	0

## Sheet: Figure 6 
The source data (which includes individual genomic and clinical data) for Figure 6 and Supplementary Figure 1 are available and are in dbGaP: Study Accession phs002677.v1.p1 under restricted access due to individual privacy concerns.
